# Supplementary material for: A brief questionnaire for measuring alarm fatigue in nurses and physicians in intensive care units
Source: Sci Rep. 2023 Aug 24;13:13860. doi: 10.1038/s41598-023-40290-7 (PMC10449802; doi:10.1038/s41598-023-40290-7)
Supplement: Supplementary file 2 — Supplementary Information 2. [file 41598_2023_40290_MOESM2_ESM.xlsx]

## Sheet: Tabellenblatt1
Activity	Recommended Action	Location in Manuscript	Authors' Comment
PHASE 1: ITEM DEVELOPMENT
Domain identification	1.1 Specify the purpose of the domain	p. 4, "Aim"
	1.2 Confirm that there are no existing instruments	p. 3-4, "Background"	A literature review revealed existing, but insufficient instruments.
	1.3 Describe the domain and provide preliminary conceptual definition	p. 2, "Background" and p. 4, "Item Development"
	1.4 Specify the dimensions of the domain if they exist a priori	n/a	no dimensions exist a priori
	1.5 Define each dimension	n/a	see our comment on 1.4
Item generation	1.6 Deductive methods: literature review and assessment of existing scales	p. 3-4, "Background" and p. 4, "Item Development"
	1.7 Inductive methods: exploratory research methodologies including focus group discussions and interviews	n/a	Focus groups and interviews would not have added information that is not already in the vast literature on alarm fatigue.
Evaluation by experts	2.1 Quantify assessments of 5-7 expert judges using formalized scaling and statistical procedures including content validity ratio, content validity index, or Cohen’s coefficie	p. 5, "Expert Evaluation"
	2.2 Conduct Delphi method with expert judges	n/a	Expert judgements were covered in 2.1.
Evaluation by target population	2.3 Conduct cognitive interviews with end users of scale items to evaluate face validity	p. 5, "Cognitive Interviews"
PHASE 2: SCALE DEVELOPMENT
Cognitive interviews	3.1 Administer draft questions to 5–15 interviewees in 2–3 rounds while allowing respondents to verbalize the mental process entailed in providing answers	p. 5, "Cognitive Interviews"
Survey administration	4.1 Administer potential scale items on a sample that reflects range of target population using paper or device	p. 5-6, "Scale Development"
Establishing the sample size	4.2 Recommended sample size is 10 respondents per survey item and/or 200-300 observations	p. 7, "Results"
Determining the type of data to use	4.3 Use cross-sectional data for exploratory factor analysis	p. 5-6, "Scale Development"
	4.4 Use data from a second time point, at least 3 months later in a longitudinal dataset, or an independent sample for test of dimensionality (Step 7)	n/a	We are preparing a follow-up study with an independent sample (Step 7)
Item difficulty index	5.1 Proportion can be calculated for CTT and item difficulty parameter estimated for IRT using statistical packages	n/a	Not applicable to this project's type of questionnaire.
Item discrimination test	5.2 Estimate biserial correlations or item discrimination parameter using statistical packages	n/a	Not applicable to this project's type of questionnaire.
Inter-item and item-total correlations	5.3 Estimate inter-item/item communalities, item-total, and adjusted item-total correlations using statistical packages	p. 9, "Prerequisites for an EFA"	Conducted as a prepatory step for factor analysis.
Distractor efficiency analysis	5.4 Estimate distractor analysis using statistical packages	n/a	Not applicable to this project's type of questionnaire.
Deleting or imputing missing cases	5.5 Delete items with many cases that are permanently missing, or use multiple imputation or full information maximum likelihood for imputation of data	p. 6, "Data Analysis"
Factor analysis	6.1 Use scree plots, exploratory factor analysis, parallel analysis, minimum average partial procedure, and/or the Hull method	p. 6, "Exploratory Factor Analysis"
PHASE 3: SCALE EVALUATION
Test dimensionality	7.1 Estimate independent cluster model—confirmatory factor analysis,	n/a	Out of scope for this project, see comment on 4.4.
	7.2 Estimate bifactor models to eliminate ambiguity about the type of dimensionality—unidimensionality, bidimensionality, or multi-dimensionality	n/a	Out of scope for this project, see comment on 4.4.
	7.3 Estimate measurement invariance to determine whether hypothesized factor and dimension is congruent across groups or multiple samples	n/a	Out of scope for this project, see comment on 4.4.
Score scale items	7.4. calculate scale scores using an unweighted approach, which includes summing standardized item scores and raw item scores, or computing the mean for raw item scores	p. 12, "Discussion"
	7.5. Calculate scale scores by using a weighted approach, which includes creating factor scores via confirmatory factor analysis or structural equation models	n/a	Out of scope for this project, see comment on 4.4.
Calculate reliability statistics	8.1 Estimate using Cronbach’s alpha	p. 11, "Scale Evaluation"
	8.2. Other tests such as Raykov’s rho, ordinal alpha, and Revelle’s beta can be used to assess scale reliability	n/a	Reliability measures were covered in 8.1.
Test–retest reliability	8.3 Estimate the strength of the relationship between scale items over two or three time points; variety of measures possible	n/a	Out of scope for this project.
Predictive validity	9.1 Use bivariate and multivariable regression; stronger and significant associations or causal effects suggest greater predictive validity	n/a	Currently no criterion exists in clinical alarm fatigue research that would allow to gauge a questionnaires predictive validity.
Concurrent validity	9.2 Estimate the association between scale scores and “gold standard” of scale measurement; stronger significant association in Pearson product-moment correlation suggests support for concurrent validity	n/a	No gold standard exists.
Convergent validity	9.3 Estimate the relationship between scale scores and similar constructs using multi-trait multi-method matrix, latent variable modeling, or Pearson product-moment coefficient; higher/stronger correlation coefficients suggest support for convergent validity	p. 11, "Scale Evaluation"
Discriminant validity	9.4 Estimate the relationship between scale scores and distinct constructs using multi-trait multi-method matrix, latent variable modeling, or Pearson product-moment coefficient; lower/weaker correlation coefficients suggest support for discriminant validity	n/a	The literature on alarm fatigue offers no discriminant measure yet.
Differentiation by “known groups”	9.5 Select known binary variables based on theoretical and empirical knowledge and determine the distribution of the scale scores over the known groups; use t-tests if binary, ANOVA if multiple groups	n/a	Not applicable to this project's type of questionnaire.
Correlation analysis	9.6 Correlate scale scores and existing measures or, preferably, use linear regression, intraclass correlation coefficient, and analysis of standard deviations of the differences between scores	n/a	Not applicable to this project's type of questionnaire.
