# Supplementary material for: A brief questionnaire for measuring alarm fatigue in nurses and physicians in intensive care units
Source: Sci Rep. 2023 Aug 24;13:13860. doi: 10.1038/s41598-023-40290-7 (PMC10449802; doi:10.1038/s41598-023-40290-7)
Supplement: Supplementary file 3 — Supplementary Information 3. [file 41598_2023_40290_MOESM3_ESM.xlsx]

## Sheet: Item Development
Source	Item No.	Original Item	Initial Screening: Include?	Reason for exclusion	Translation	Initial Rephrasing	Comments from the cognitive interviews (CI)	Rephasing based on CIs	Decision based on expert comments	Rephrasing based on expert comments	Final item submitted to target group	English translation for the manuscript	Item index number in the manuscript
Ruppel, H. et al. (2018) ‘Attitudes and Practices Related to Clinical Alarms: A Follow-up Survey’, American journal of critical care: an official publication, American Association of Critical-Care Nurses, 27(2), pp. 114–123.	1	Nuisance alarms occur frequently.	YES		Belästigende Alarme treten häufig auf.	Alarme oder Krisenalarme sind häufig auf meiner Intensivstation.	colleagues have unanimously characterized the crisis alarm as: visually red, acoustically louder, shrill, fast sound, well distinguishable from other alarms. Content: clear statement and polarizing	none	Rephrase	Klinische Krisenalarme ("rote Alarme") sind zu häufig auf meiner Station. We also split the question in two and added item 130 to this list.	Klinische Krisenalarme ("rote Alarme") sind zu häufig auf meiner Station.	Clinical crisis alarms ('red alarms') are too common on my ward.	7
Ruppel, H. et al. (2018) ‘Attitudes and Practices Related to Clinical Alarms: A Follow-up Survey’, American journal of critical care: an official publication, American Association of Critical-Care Nurses, 27(2), pp. 114–123.	2	Nuisance alarms disrupt patient care.	YES		Belästigende Alarme unterbrechen die Patientenversorgung.	Alarme oder Krisenalarme auf der Station erschweren die Versorgung meiner Patienten.	provocative/polarizing, a proportion of respondents associate the alerts with something positive and feel supported by them (alarms are part of the environment of an intensive care unit), another part of the respondents is bothered at the term: aggravate, because it is not accurate	Alarme oder Krisenalarme unterbrechen mich ständig bei der Versorgung meiner Patienten.	OK		Alarme oder Krisenalarme unterbrechen mich häufig bei der Versorgung meiner Patient*innen.	Alarms or crisis alerts frequently interrupt my care of my patients.	13
Ruppel, H. et al. (2018) ‘Attitudes and Practices Related to Clinical Alarms: A Follow-up Survey’, American journal of critical care: an official publication, American Association of Critical-Care Nurses, 27(2), pp. 114–123.	3	Nuisance alarms reduce trust in alarms and cause caregivers to inappropriately turn alarms off at times other than setup or procedural events.	YES		Belästigende Alarme verringern das Vertrauen in Alarme und veranlassen das Pflegepersonal dazu, Alarme zu anderen Zeitpunkten als den Verfahrensanweisungen oder Alarmereignis unangemessen abzuschalten.	Die Vielzahl von Alarmen verringern mein Vertrauen in Alarme so sehr, dass ich sie nach eigenem Ermessen abschalte.	verringern mein Vertrauen: should be more aptly expressed in Alarme: can be omitted without replacement abschalte: Replacement necessary, as not clear if turn off completely, temporarily acknowledge/pause, or remove parameter from monitor is meant the multitude of alarms:	Die Vielzahl von Alarmen verringert mein Vertrauen so sehr, dass ich sie nach eigenem Ermessen dauerhaft ausschalte.	DELETE
Ruppel, H. et al. (2018) ‘Attitudes and Practices Related to Clinical Alarms: A Follow-up Survey’, American journal of critical care: an official publication, American Association of Critical-Care Nurses, 27(2), pp. 114–123.	4	Properly setting alarm parameters and alerts is overly complex in existing devices.	YES		Die richtige Einstellung von Alarmparametern und Alarmen ist bei den gegebenen Geräten übermäßig komplex.		Alarmparameter und Alarme: caused uncertainty among the colleagues regarding the meaning of the content. übermäßig komplex: seemed too exaggerated, alternative: "too complex" would be sufficient bei unseren Geräten: replaced by "on our monitors", as the content refers to the content refers only to monitors.	Die richtige Einstellung der Vitalparameter und Alarmgrenzen ist bei unseren Monitoren zu komplex.	DELETE
Ruppel, H. et al. (2018) ‘Attitudes and Practices Related to Clinical Alarms: A Follow-up Survey’, American journal of critical care: an official publication, American Association of Critical-Care Nurses, 27(2), pp. 114–123.	5	Newer monitoring systems (eg, < 3 years old) have solved most of the previous problems we experienced with clinical alarms.	NO	too specific
Ruppel, H. et al. (2018) ‘Attitudes and Practices Related to Clinical Alarms: A Follow-up Survey’, American journal of critical care: an official publication, American Association of Critical-Care Nurses, 27(2), pp. 114–123.	6	The alarms used on my floor/area of the hospital are adequate to alert staff of potential or actual changes in a patient´s condition.	YES		Alarme, die auf meiner Station/Bereich des Krankenhauses verwendet werden, machen das Personal auf mögliche oder aktuelle Veränderungen des Patientenzustands adäquat aufmerksam.		des Krankenhauses: can be removed adäquat: can be removed because it does not represent a clear measure auf mögliche oder aktuelle: for most respondents possible is not applicable and aktuelle is only perceived as a filler word	Alarme, die auf meiner Station verwendet werden, machen das Personal auf Veränderungen des Patientenzustands aufmerksam.	DELETE
Ruppel, H. et al. (2018) ‘Attitudes and Practices Related to Clinical Alarms: A Follow-up Survey’, American journal of critical care: an official publication, American Association of Critical-Care Nurses, 27(2), pp. 114–123.	7	There have been frequent instances where alarms could not be heard and were missed.	YES		Es hat häufig Fälle gegeben, in denen Alarme nicht gehört werden konnten und versäumt wurden.	Auf meiner Station gab es Situationen, in denen ich Alarme nicht gehört und versäumt habe.	nicht gehört und versäumt: one cannot know if one has not noticed it	Ich habe das Gefühl, dass es oft Situationen gibt, in denen ich Pumpenalarme nicht wahrnehme und verzögert auf sie reagiere.	Rephrase	Ich habe das Gefühl, dass ich Alarme der Spritzenpumpen oft nicht wahrnehme und verzögert auf sie reagiere.	Ich habe das Gefühl, dass ich Alarme der Spritzenpumpen oft nicht wahrnehme und verzögert auf sie reagiere.	I feel like I often do not notice alarms from the syringe pumps and have a delayed reaction to them.	14
Ruppel, H. et al. (2018) ‘Attitudes and Practices Related to Clinical Alarms: A Follow-up Survey’, American journal of critical care: an official publication, American Association of Critical-Care Nurses, 27(2), pp. 114–123.	8	Cinical staff is sensitive to alarms and responds quickly.	YES		Das Klinikpersonal reagiert sensibel und schnell auf Alarme.		sensibel und schnell: one participant recommended examining both adjectives separately	none	Rephrase	Das zuständige Personal reagiert schnell und angemessen auf Alarme.	Das zuständige Personal reagiert schnell und angemessen auf Alarme.	Responsible personnel respond quickly and appropriately to alarms.	11
Ruppel, H. et al. (2018) ‘Attitudes and Practices Related to Clinical Alarms: A Follow-up Survey’, American journal of critical care: an official publication, American Association of Critical-Care Nurses, 27(2), pp. 114–123.	9	When a number of devices are used with a patient, it can be confusing to determine which device is in an alarm condition.	YES		Wenn bei einem Patienten mehrere Geräte mit Alarmen verwendet werden, kann es verwirrend sein, zu bestimmen, welches Gerät einen Alarm auslöst.		complicated phrasing	Es ist oft verwirrend zu erkennen, welches Gerät am Patienten einen Alarm auslöst.	Rephrase	Es ist schwierig zu erkennen, welches medizinische Gerät am Patientenbett einen relevanten Alarm auslöst.	Es ist schwierig zu erkennen, welches medizinische Gerät am Patientenbett einen relevanten Alarm auslöst.	It is difficult to identify which medical device at the patient's bedside is triggering a relevant alarm.	9
Ruppel, H. et al. (2018) ‘Attitudes and Practices Related to Clinical Alarms: A Follow-up Survey’, American journal of critical care: an official publication, American Association of Critical-Care Nurses, 27(2), pp. 114–123.	10	Environmental background noise has interfered with alarm recognition.	NO	is about noise
Ruppel, H. et al. (2018) ‘Attitudes and Practices Related to Clinical Alarms: A Follow-up Survey’, American journal of critical care: an official publication, American Association of Critical-Care Nurses, 27(2), pp. 114–123.	11	Central alarm management staff responsible for receiving alarm messages and alerting appropriate staff is helpful.	NO	too specific
Ruppel, H. et al. (2018) ‘Attitudes and Practices Related to Clinical Alarms: A Follow-up Survey’, American journal of critical care: an official publication, American Association of Critical-Care Nurses, 27(2), pp. 114–123.	12	Alarm integration and communicationsystems via pagers, cell phones, and other wireless devices are usefull for improving alarms management and response.	NO	too specific
Ruppel, H. et al. (2018) ‘Attitudes and Practices Related to Clinical Alarms: A Follow-up Survey’, American journal of critical care: an official publication, American Association of Critical-Care Nurses, 27(2), pp. 114–123.	13	Smart alarms (eg, where multiple parameters, rate of change of parameters, and signal quality are automatically assessed in their entirety) would be effective to use for reducing false alarms.	NO	too hypothetical
Ruppel, H. et al. (2018) ‘Attitudes and Practices Related to Clinical Alarms: A Follow-up Survey’, American journal of critical care: an official publication, American Association of Critical-Care Nurses, 27(2), pp. 114–123.	14	Clinical policies and procedures regarding alarm management are effectively used in my facility.	NO	two questions in one
Ruppel, H. et al. (2018) ‘Attitudes and Practices Related to Clinical Alarms: A Follow-up Survey’, American journal of critical care: an official publication, American Association of Critical-Care Nurses, 27(2), pp. 114–123.	15	There is a requirement in your institution to document that the alarms are set and are appropriate for each patient.	YES		In Ihrer Einrichtung gibt es eine Vorschrift, die Alarmeinstellungen zu dokumentieren und die Alarme dem jeweiligen Patienten anzupassen.	In meiner Einrichtung gibt es eine Vorschrift, die Alarmeinstellungen zu dokumentieren und die Alarme dem jeweiligen Patienten anzupassen.	Vorschrift: replacement by procedural instruction Alarmeinstellungen zu dokumentieren: most respondents are unsure if there is a way to document them. Some respondents suspect the device check (COPRA 6) behind the documentation, one person actively knows that the equipment check includes checking alarm settings and cites a source on the intranet.	Ich bin mir unsicher, ob es in meiner Einrichtung eine Verfahrensanweisung zur Einstellung und Dokumentation von Alarmen gibt.	DELETE
Ruppel, H. et al. (2018) ‘Attitudes and Practices Related to Clinical Alarms: A Follow-up Survey’, American journal of critical care: an official publication, American Association of Critical-Care Nurses, 27(2), pp. 114–123.	16	Does your institution use ‘’monitor watchers” in a central viewing area to observe and communicate alarm conditions to caregivers?	NO	too specific
Ruppel, H. et al. (2018) ‘Attitudes and Practices Related to Clinical Alarms: A Follow-up Survey’, American journal of critical care: an official publication, American Association of Critical-Care Nurses, 27(2), pp. 114–123.	17	Has your institution developed clinical alarm improvement initiatives over the past 2 years (eg, policies and procedures, education, special projects, new technology)?	NO	too specific, not every participant can observe this timeframe
Ruppel, H. et al. (2018) ‘Attitudes and Practices Related to Clinical Alarms: A Follow-up Survey’, American journal of critical care: an official publication, American Association of Critical-Care Nurses, 27(2), pp. 114–123.	18	Has your institution instituted new technological solutions to improve clinical alarm safety?	NO	technology centered
Ruppel, H. et al. (2018) ‘Attitudes and Practices Related to Clinical Alarms: A Follow-up Survey’, American journal of critical care: an official publication, American Association of Critical-Care Nurses, 27(2), pp. 114–123.	19	Has your institution experienced adverse patient events in the last 2 years related to clinical alarm problems?	NO	too broad
Torabizadeh, C. et al. (2017) ‘A nurses’ alarm fatigue questionnaire: development and psychometric properties’, Journal of Clinical Monitoring and Computing, pp. 1305–1312. doi: 10.1007/s10877-016-9958-x.	20	I raise the limits of the alarms at the beginning of every shift.	YES		Ich erhöhe die Grenzwerte der Alarme zu Beginn jeder Schicht.		Grenzwerte der Alarme: replacement by "Alarmgrenzen". erhöhe: is inappropriate for the regulation of the upper and lower alarm limits	Ich erweitere die unteren/oberen Alarmgrenzen zu Beginn jeder Schicht zugunsten einer geräuschärmeren Atmosphäre.	DELETE
Torabizadeh, C. et al. (2017) ‘A nurses’ alarm fatigue questionnaire: development and psychometric properties’, Journal of Clinical Monitoring and Computing, pp. 1305–1312. doi: 10.1007/s10877-016-9958-x.	21	When a patient returns from a clinical procedure, I change the limits of their monitoring alarm.	NO	too specific
Torabizadeh, C. et al. (2017) ‘A nurses’ alarm fatigue questionnaire: development and psychometric properties’, Journal of Clinical Monitoring and Computing, pp. 1305–1312. doi: 10.1007/s10877-016-9958-x.	22	I regularly readjust the limits of alarms based on the clinical symptoms of patients.	YES		Ich passe regelmäßig die Alarmgrenzen auf Grundlage der klinischen Symptome des Patienten an.		Some participants had difficulties imagining which situations could be meant	Ich passe regelmäßig die Alarmgrenzen auf Grundlage der klinischen Symptome des Patienten an (z.B.: Blutdruckgrenzen bei Zustand nach Bypass-Operation).	Rephrase	Die Alarmgrenzen werden regelmäßig auf Grundlage der klinischen Symptome der Patient*innen (z.B. Blutdruckgrenzen bei Zustand nach Bypass-Operation) angepasst.	Die Alarmgrenzen werden regelmäßig auf Grundlage der klinischen Symptome der Patient*innen (z.B. Blutdruckgrenzen bei Zustand nach Bypass-Operation) angepasst.	Alarm limits are regularly adjusted based on patients' clinical symptoms (e.g., blood pressure limits for condition after bypass surgery).	18
Torabizadeh, C. et al. (2017) ‘A nurses’ alarm fatigue questionnaire: development and psychometric properties’, Journal of Clinical Monitoring and Computing, pp. 1305–1312. doi: 10.1007/s10877-016-9958-x.	23	Generally, I hear a certain amount of noise in the ward.	NO	is about noise
Torabizadeh, C. et al. (2017) ‘A nurses’ alarm fatigue questionnaire: development and psychometric properties’, Journal of Clinical Monitoring and Computing, pp. 1305–1312. doi: 10.1007/s10877-016-9958-x.	24	I believe much of the noise in the ward is from the alarms of the monitoring equipment.	NO	is about noise
Torabizadeh, C. et al. (2017) ‘A nurses’ alarm fatigue questionnaire: development and psychometric properties’, Journal of Clinical Monitoring and Computing, pp. 1305–1312. doi: 10.1007/s10877-016-9958-x.	25	I pay more attention to the alarms in certain shifts.	NO	not concrete enough
Torabizadeh, C. et al. (2017) ‘A nurses’ alarm fatigue questionnaire: development and psychometric properties’, Journal of Clinical Monitoring and Computing, pp. 1305–1312. doi: 10.1007/s10877-016-9958-x.	26	In which shifts does the heavy workload in the ward prevent quick response to alarms?	NO	is about workload
Torabizadeh, C. et al. (2017) ‘A nurses’ alarm fatigue questionnaire: development and psychometric properties’, Journal of Clinical Monitoring and Computing, pp. 1305–1312. doi: 10.1007/s10877-016-9958-x.	27	When alarms go off repeatedly, I become indifferent to them.	YES		Wenn Alarme wiederholt ausgelöst werden, werde ich ihnen gegenüber gleichgültig.		One participant found the term "gleichgültig" to be too harsh.	none	OK		Wenn Alarme wiederholt ausgelöst werden, werde ich ihnen gegenüber gleichgültig.	When alarms go off repeatedly, I become indifferent to them.	20
Torabizadeh, C. et al. (2017) ‘A nurses’ alarm fatigue questionnaire: development and psychometric properties’, Journal of Clinical Monitoring and Computing, pp. 1305–1312. doi: 10.1007/s10877-016-9958-x.	28	In the night shift, I deactivate the alarms for patients to have peace.	NO	too patient centered
Torabizadeh, C. et al. (2017) ‘A nurses’ alarm fatigue questionnaire: development and psychometric properties’, Journal of Clinical Monitoring and Computing, pp. 1305–1312. doi: 10.1007/s10877-016-9958-x.	29	As soon as I hear an alarm, I check the patient.	YES		Sobald ich einen Alarm höre, untersuche ich den Patienten.		untersuche: since both nurses and doctors are interviewed here, the term fits not quite	Sobald ich einen Alarm höre, wende ich mich dem Patienten zu und gehe dem auf den Grund.	DELETE
Torabizadeh, C. et al. (2017) ‘A nurses’ alarm fatigue questionnaire: development and psychometric properties’, Journal of Clinical Monitoring and Computing, pp. 1305–1312. doi: 10.1007/s10877-016-9958-x.	30	The alarms make me nervous.	NO	Nervousness is not associated with AF
Torabizadeh, C. et al. (2017) ‘A nurses’ alarm fatigue questionnaire: development and psychometric properties’, Journal of Clinical Monitoring and Computing, pp. 1305–1312. doi: 10.1007/s10877-016-9958-x.	31	I react differently to the low-volume (yellow) and high-volume (red) alarms of the ventilator.	YES		Ich reagiere unterschiedlich auf die Alarme für niedrige (gelbe) und hohe (rote) Lautstärke des Beatmungsgeräts.	Ich reagiere je nach Art des Alarms (Krisenalarm, Hinweisalarm, Grenzwertalarm) unterschiedlich darauf.	Hinweisalarm: 5 out of 10 respondents could not describe what is meant by the term	merged with item 32	N/A
Torabizadeh, C. et al. (2017) ‘A nurses’ alarm fatigue questionnaire: development and psychometric properties’, Journal of Clinical Monitoring and Computing, pp. 1305–1312. doi: 10.1007/s10877-016-9958-x.	32	I respond immediately only to constant red alarms.	YES		Nur auf konstante Krisenalarme reagiere ich sofort.		konstante: some respondents did not find the term appropriate.	Nur auf permanente Krisenalarme reagiere ich sofort.	Rephrase	Nur auf klinische Krisenalarme ("rote Alarme") reagiere ich sofort.	Nur auf klinische Krisenalarme (''rote Alarme'') reagiere ich sofort.	I respond immediately only to clinical crisis alarms (''red alarms'').	17
Torabizadeh, C. et al. (2017) ‘A nurses’ alarm fatigue questionnaire: development and psychometric properties’, Journal of Clinical Monitoring and Computing, pp. 1305–1312. doi: 10.1007/s10877-016-9958-x.	33	In your opinion, which of these alarms are more important in terms of patient safety in ICU? Arrange 5 alarms from most important to least important.	NO	doesn't fit response scale
Torabizadeh, C. et al. (2017) ‘A nurses’ alarm fatigue questionnaire: development and psychometric properties’, Journal of Clinical Monitoring and Computing, pp. 1305–1312. doi: 10.1007/s10877-016-9958-x.	34	How do you usually react to the alarms you listed above (previous question)?	NO	refers to a previous question
Torabizadeh, C. et al. (2017) ‘A nurses’ alarm fatigue questionnaire: development and psychometric properties’, Journal of Clinical Monitoring and Computing, pp. 1305–1312. doi: 10.1007/s10877-016-9958-x.	35	Based on your experience with monitoring alarms, what steps can be taken to improve clinical care?	NO	item is about care
Torabizadeh, C. et al. (2017) ‘A nurses’ alarm fatigue questionnaire: development and psychometric properties’, Journal of Clinical Monitoring and Computing, pp. 1305–1312. doi: 10.1007/s10877-016-9958-x.	36	I turn off the alarms at the beginning of every shift.	NO	too specific
Torabizadeh, C. et al. (2017) ‘A nurses’ alarm fatigue questionnaire: development and psychometric properties’, Journal of Clinical Monitoring and Computing, pp. 1305–1312. doi: 10.1007/s10877-016-9958-x.	37	In some shifts the heavy workload in the ward prevents my quick response to alarms.	YES		In manchen Schichten verhindert die hohe Arbeitsbelastung auf der Station, dass ich schnell auf Alarme reagieren kann.	Wenn ich viele Aufgaben (Medikamentengabe, Blutentnahme, Absaugen von Bronchialsekret, usw.) gleichzeitig erledigen muss, reagiere ich verzögert auf die Überschreitung oder Unterschreitung der Alarmgrenzen.	none	none	DELETE
Torabizadeh, C. et al. (2017) ‘A nurses’ alarm fatigue questionnaire: development and psychometric properties’, Journal of Clinical Monitoring and Computing, pp. 1305–1312. doi: 10.1007/s10877-016-9958-x.	38	When alarms go off repeatedly and continuously, I lose my patience.	NO	not concrete enough
Torabizadeh, C. et al. (2017) ‘A nurses’ alarm fatigue questionnaire: development and psychometric properties’, Journal of Clinical Monitoring and Computing, pp. 1305–1312. doi: 10.1007/s10877-016-9958-x.	39	When I’m upset and nervous, I’m more responsive to alarm sounds.	NO	unclear association with AF
Torabizadeh, C. et al. (2017) ‘A nurses’ alarm fatigue questionnaire: development and psychometric properties’, Journal of Clinical Monitoring and Computing, pp. 1305–1312. doi: 10.1007/s10877-016-9958-x.	40	Alarm sounds prevent me from focusing on my professional duties.	YES		Alarme hindern mich daran, meinen beruflichen Pflichten nachzukommen.		hindern mich: Alarms were generally perceived as helpful, "hindern" sounds too harsh berufliche Pflichten: unclear meaning	Alarme hindern mich daran, anderen Aufgaben (Medikamentengabe, Pflege, usw.) nachgehen zu können.	OK		Alarme hindern mich daran, anderen Aufgaben (Medikamentengabe, Pflege, usw.) nachgehen zu können.	Alarms prevent me from being able to perform other tasks (administering medications, providing nursing care, etc.).	8
Torabizadeh, C. et al. (2017) ‘A nurses’ alarm fatigue questionnaire: development and psychometric properties’, Journal of Clinical Monitoring and Computing, pp. 1305–1312. doi: 10.1007/s10877-016-9958-x.	41	At visiting hours, I pay less attention to the alarms of the equipment.	NO	not concrete enough	22. Während der Besuchszeit achte ich weniger auf die Alarme der Geräte.
Ruppel, H. et al. (2019) ‘Critical care nurses’ clinical reasoning about physiologic monitor alarm customisation: An interpretive descriptive study’, Journal of Clinical Nursing, pp. 3033–3041. doi: 10.1111/jocn.14866.	42	How do monitor alarms affect your practice? What is the role of monitor alarms in your practice?	NO	not concrete enough
Ruppel, H. et al. (2019) ‘Critical care nurses’ clinical reasoning about physiologic monitor alarm customisation: An interpretive descriptive study’, Journal of Clinical Nursing, pp. 3033–3041. doi: 10.1111/jocn.14866.	43	What is your perception of the amount of monitor alarms on your unit?	NO	not concrete enough
Ruppel, H. et al. (2019) ‘Critical care nurses’ clinical reasoning about physiologic monitor alarm customisation: An interpretive descriptive study’, Journal of Clinical Nursing, pp. 3033–3041. doi: 10.1111/jocn.14866.	44	What do you see as the benefits and challenges of the alarms on your unit?	NO	unclear association with AF
Ruppel, H. et al. (2019) ‘Critical care nurses’ clinical reasoning about physiologic monitor alarm customisation: An interpretive descriptive study’, Journal of Clinical Nursing, pp. 3033–3041. doi: 10.1111/jocn.14866.	45	How would you describe the culture around alarm management on your unit?	NO	not concrete enough
Ruppel, H. et al. (2019) ‘Critical care nurses’ clinical reasoning about physiologic monitor alarm customisation: An interpretive descriptive study’, Journal of Clinical Nursing, pp. 3033–3041. doi: 10.1111/jocn.14866.	46	3. What do you see as the benefits and challenges of the alarms on your unit?	NO	not concrete enough
Ruppel, H. et al. (2019) ‘Critical care nurses’ clinical reasoning about physiologic monitor alarm customisation: An interpretive descriptive study’, Journal of Clinical Nursing, pp. 3033–3041. doi: 10.1111/jocn.14866.	47	Who responds to alarms on your unit?	YES		Wer reagiert auf Alarme auf Ihrer Station?	Auf unserer Station kümmert sich nur meine Berufsgruppe um die Umsetzung der Alarmverwaltung.	Alarmverwaltung: wording does not fit	Auf meiner Intensivstation reagiert nur meine Berufsgruppe auf Alarme.	OK		Auf meiner Station reagiert nur meine Berufsgruppe auf Alarme.	On my ward, only my professional group responds to alarms.	19
Ruppel, H. et al. (2019) ‘Critical care nurses’ clinical reasoning about physiologic monitor alarm customisation: An interpretive descriptive study’, Journal of Clinical Nursing, pp. 3033–3041. doi: 10.1111/jocn.14866.	48	What factors do you think affect your response to alarms?	NO	too broad
Ruppel, H. et al. (2019) ‘Critical care nurses’ clinical reasoning about physiologic monitor alarm customisation: An interpretive descriptive study’, Journal of Clinical Nursing, pp. 3033–3041. doi: 10.1111/jocn.14866.	49	When do you communicate with other nurses about your alarm settings?	YES		Wann besprechen Sie mit anderen Pflegekräften Ihre Alarmeinstellungen?	Meine Dienstübergabe findet vor dem Patientenzimmer statt, wo ich keine Einstellungen an den Alarmgrenzen vornehme.	for three participants no clear statement can be made to this item, because in their opinion 2 topics are mixed here 1. topic: where does my duty handover take place?, 2. topic: where do I carry out my alarm settings? Most indicated in the interview that they perform the alarms at the beginning of the shift, hence the shift takeover and alarm verification can be combined.	Findet meine Dienstübergabe vor dem Patientenzimmer statt (Isolation, Ruhezeiten, usw.) übernehme ich die Monitoralarmeinstellungen vom Vordienst.	Rephrase	Ich kontrolliere zu Schichtbeginn die Alarmgrenzen	Ich kontrolliere zu Schichtbeginn die Alarmgrenzen.	I check the alarm limits at the beginning of the shift.	10
Ruppel, H. et al. (2019) ‘Critical care nurses’ clinical reasoning about physiologic monitor alarm customisation: An interpretive descriptive study’, Journal of Clinical Nursing, pp. 3033–3041. doi: 10.1111/jocn.14866.	50	What policies and procedures, official or unofficial, exist on your unit related to alarms?	YES		Welche offiziellen oder inoffiziellen Richtlinien und Verfahren gibt es auf Ihrer Station in Bezug auf Alarme?	Bei der Anpassung von Alarmgrenzen verlasse ich mich allein auf meine klinische Erfahrung.	all clear	none	DELETE
Ruppel, H. et al. (2019) ‘Critical care nurses’ clinical reasoning about physiologic monitor alarm customisation: An interpretive descriptive study’, Journal of Clinical Nursing, pp. 3033–3041. doi: 10.1111/jocn.14866.	51	How did you learn to use the monitors?	NO	unclear association with AF
Ruppel, H. et al. (2019) ‘Critical care nurses’ clinical reasoning about physiologic monitor alarm customisation: An interpretive descriptive study’, Journal of Clinical Nursing, pp. 3033–3041. doi: 10.1111/jocn.14866.	52	How does the acuity of the patient influence your alarm management?	NO	too broad
Ruppel, H. et al. (2019) ‘Critical care nurses’ clinical reasoning about physiologic monitor alarm customisation: An interpretive descriptive study’, Journal of Clinical Nursing, pp. 3033–3041. doi: 10.1111/jocn.14866.	53	Alarm customisation is when the alarm settings are changed specifically for an individual patient, such as decreasing the default setting if the patient has a low baseline heart rate. What has been your experience with alarm customisation? What do you see as the purpose of customising alarms?	NO	too broad
Ruppel, H. et al. (2019) ‘Critical care nurses’ clinical reasoning about physiologic monitor alarm customisation: An interpretive descriptive study’, Journal of Clinical Nursing, pp. 3033–3041. doi: 10.1111/jocn.14866.	54	How often do you need to customise alarms from the default settings?	NO	requires numeric answer
Ruppel, H. et al. (2019) ‘Critical care nurses’ clinical reasoning about physiologic monitor alarm customisation: An interpretive descriptive study’, Journal of Clinical Nursing, pp. 3033–3041. doi: 10.1111/jocn.14866.	55	What types of alarms do you think you customise most often?	NO	too alarm centric, open question
Ruppel, H. et al. (2019) ‘Critical care nurses’ clinical reasoning about physiologic monitor alarm customisation: An interpretive descriptive study’, Journal of Clinical Nursing, pp. 3033–3041. doi: 10.1111/jocn.14866.	56	One way people sometimes customise alarms is by changing the alarm limits. If you decide an alarm limit needs to be customised, how do you determine by how much to change the limit?	YES		Eine Möglichkeit, Alarme manchmal anzupassen, besteht darin, die Alarmgrenzen zu ändern. Wenn Sie entscheiden, dass ein Alarmgrenzwert angepasst werden muss, wie bestimmen Sie, um wie viel Sie den Grenzwert ändern müssen?	Um einer Alarmflut aus dem Wege zu gehen, passe ich die Alarmgrenzen nicht bedrohlicher aber schwankender Vitalparameter (Herzfrequenz, Blutdruck, usw.) großzügig an.	nicht bedrohlicher aber schwankender Parameter: not clearly understandable what is meant. (Herzfrequenz, Blutdruck, usw.): can be omitted	Um einer Alarmflut aus dem Wege zu gehen, passe ich die Alarmgrenzen großzügig an.	OK		Um einer Alarmflut aus dem Wege zu gehen, passe ich die Alarmgrenzen großzügig an.	To avoid a flood of alarms, I adjust the alarm limits generously.	21
Ruppel, H. et al. (2019) ‘Critical care nurses’ clinical reasoning about physiologic monitor alarm customisation: An interpretive descriptive study’, Journal of Clinical Nursing, pp. 3033–3041. doi: 10.1111/jocn.14866.	57	Another way to customise alarms is to turn the alarm parameter on or off. What alarm parameters have you turned on or off and for what reason?	YES		Eine andere Möglichkeit zur Anpassung von Alarmen besteht darin, den Alarmparameter ein- oder auszuschalten. Welche Alarmparameter haben Sie ein- oder ausgeschaltet und aus welchem Grund?	Alarme, die keinen Notfall darstellen schalte ich gänzlich aus.	gänzlich ausschalten: ambiguous meaning	Bei Alarmen, die keinen Notfall darstellen, schalte ich das akustische Signal aus.	DELETE
Ruppel, H. et al. (2019) ‘Critical care nurses’ clinical reasoning about physiologic monitor alarm customisation: An interpretive descriptive study’, Journal of Clinical Nursing, pp. 3033–3041. doi: 10.1111/jocn.14866.	58	Who else might customise alarms on your unit besides nurses? Under what circumstances?	NO	too broad, unclear association with AF
Ruppel, H. et al. (2019) ‘Critical care nurses’ clinical reasoning about physiologic monitor alarm customisation: An interpretive descriptive study’, Journal of Clinical Nursing, pp. 3033–3041. doi: 10.1111/jocn.14866.	59	Tell me about a recent patient for whom you customised alarms.	NO	too patient centered
Ruppel, H. et al. (2019) ‘Critical care nurses’ clinical reasoning about physiologic monitor alarm customisation: An interpretive descriptive study’, Journal of Clinical Nursing, pp. 3033–3041. doi: 10.1111/jocn.14866.	60	What types of patients are you most likely to customise alarms for?	NO	too patient centered
Ruppel, H. et al. (2019) ‘Critical care nurses’ clinical reasoning about physiologic monitor alarm customisation: An interpretive descriptive study’, Journal of Clinical Nursing, pp. 3033–3041. doi: 10.1111/jocn.14866.	61	Tell me about a time when you had a negative experience as a result of customising alarms, or with alarms in general.	NO	too broad, open question
Ruppel, H. et al. (2019) ‘Critical care nurses’ clinical reasoning about physiologic monitor alarm customisation: An interpretive descriptive study’, Journal of Clinical Nursing, pp. 3033–3041. doi: 10.1111/jocn.14866.	62	What does the term alarm fatigue mean to you?	NO	too broad, open question
Petersen, E. M. and Costanzo, C. L. (2017) ‘Assessment of Clinical Alarms Influencing Nurses’ Perceptions of Alarm Fatigue’, Dimensions of Critical Care Nursing, pp. 36–44. doi: 10.1097/dcc.0000000000000220.	63	Difficulty in setting alarms properly.	NO	too broad
Petersen, E. M. and Costanzo, C. L. (2017) ‘Assessment of Clinical Alarms Influencing Nurses’ Perceptions of Alarm Fatigue’, Dimensions of Critical Care Nursing, pp. 36–44. doi: 10.1097/dcc.0000000000000220.	64	Difficulty in hearing alarms when they occur.	NO	technical question
Petersen, E. M. and Costanzo, C. L. (2017) ‘Assessment of Clinical Alarms Influencing Nurses’ Perceptions of Alarm Fatigue’, Dimensions of Critical Care Nursing, pp. 36–44. doi: 10.1097/dcc.0000000000000220.	65	Difficulty in identifying the source of an alarm.	NO	merged with item 6
Petersen, E. M. and Costanzo, C. L. (2017) ‘Assessment of Clinical Alarms Influencing Nurses’ Perceptions of Alarm Fatigue’, Dimensions of Critical Care Nursing, pp. 36–44. doi: 10.1097/dcc.0000000000000220.	66	Difficulty in understanding the priority of an alarm.	NO	merged with item 81
Petersen, E. M. and Costanzo, C. L. (2017) ‘Assessment of Clinical Alarms Influencing Nurses’ Perceptions of Alarm Fatigue’, Dimensions of Critical Care Nursing, pp. 36–44. doi: 10.1097/dcc.0000000000000220.	67	Frequent false alarms, which lead to reduced attention or response to alarms when they occur.	YES		Häufige Fehlalarme, führen zu einer verminderten Aufmerksamkeit oder Reaktion auf Alarme, wenn sie auftreten.	Häufige Fehlalarme lassen mich langsamer auf Alarme reagieren.	One participant argued that there are no false alarms because the false alarm also draws attention to a problem	Häufige Fehlmessungen, die Alarme auslösen, verlangsamen meine Reaktionsgeschwindigkeit.	OK		Häufige Fehlmessungen, die Alarme auslösen, verlangsamen meine Reaktionsgeschwindigkeit.	Frequent false readings that trigger alarms slow down my reaction time.	2
Petersen, E. M. and Costanzo, C. L. (2017) ‘Assessment of Clinical Alarms Influencing Nurses’ Perceptions of Alarm Fatigue’, Dimensions of Critical Care Nursing, pp. 36–44. doi: 10.1097/dcc.0000000000000220.	68	Inadequate staff to respond to alarms as they occur.	NO	merged with item 8
Petersen, E. M. and Costanzo, C. L. (2017) ‘Assessment of Clinical Alarms Influencing Nurses’ Perceptions of Alarm Fatigue’, Dimensions of Critical Care Nursing, pp. 36–44. doi: 10.1097/dcc.0000000000000220.	69	Overreliance on alarms to call attention to patient problems.	YES		Es wird sich übermäßig auf Alarme verlassen, um auf Patientenprobleme aufmerksam zu machen.	Ich verlasse mich überwiegend auf Alarme und werde so auf Patientenprobleme aufmerksam.	One participant remarked that überwiegend sounds out of place.	Ich verlasse mich auf Alarme und werde so auf Patientenprobleme aufmerksam.	DELETE
Petersen, E. M. and Costanzo, C. L. (2017) ‘Assessment of Clinical Alarms Influencing Nurses’ Perceptions of Alarm Fatigue’, Dimensions of Critical Care Nursing, pp. 36–44. doi: 10.1097/dcc.0000000000000220.	70	Noise competition from nonclinical alarms and pager.	NO	is about noise
Petersen, E. M. and Costanzo, C. L. (2017) ‘Assessment of Clinical Alarms Influencing Nurses’ Perceptions of Alarm Fatigue’, Dimensions of Critical Care Nursing, pp. 36–44. doi: 10.1097/dcc.0000000000000220.	71	Lack of training on alarm systems.	YES		Eine Schulung zu Alarmsystemen fehlt.	Auf meiner Intensivstation ist eine Schulung zum Thema Alarmmanagement (Alarmeinstellungen, Umgang mit Fehlalarmen, usw.) vonnöten	vonnöten: Replacement by "notwendig", "nicht sinnvoll" since the need is already in the item.	Auf meiner Intensivstation wird der Umgang mit Alarmen und Alarmeinstellungen (Alarmmanagement) regelmäßig thematisiert.	OK		Auf meiner Station wird der Umgang mit Alarmen und Alarmeinstellungen (Alarmmanagement) regelmäßig thematisiert.	On my ward, dealing with alarms and alarm settings (alarm management) is a regular topic.a	27
Cho OM, Kim H, Lee YW, Cho I. Clinical Alarms in Intensive Care Units: Perceived Obstacles of Alarm Management and Alarm Fatigue in Nurses. Healthc Inform Res. 2016;22(1):46-53. doi:10.4258/hir.2016.22.1.46	72	The purpose of clinical alarms is to alert staff of an existing or potentially hazardous patient condition.	YES		Der Zweck von klinischen Alarmen ist es, das Personal auf einen bestehenden oder potentiell gefährlichen Zustand des Patienten aufmerksam zu machen.		bestehenden oder potentiell: some respondents recommend leaving this phrase out	Der Zweck von klinischen Alarmen ist es, das Personal auf einen gefährlichen Zustand des Patienten aufmerksam zu machen.	DELETE
Cho OM, Kim H, Lee YW, Cho I. Clinical Alarms in Intensive Care Units: Perceived Obstacles of Alarm Management and Alarm Fatigue in Nurses. Healthc Inform Res. 2016;22(1):46-53. doi:10.4258/hir.2016.22.1.47	73	Alarm sounds and/or visual displays should differentiate the priority of alarms.	NO	technical question
Cho OM, Kim H, Lee YW, Cho I. Clinical Alarms in Intensive Care Units: Perceived Obstacles of Alarm Management and Alarm Fatigue in Nurses. Healthc Inform Res. 2016;22(1):46-53. doi:10.4258/hir.2016.22.1.48	74	Alarm sounds and/or visual displays should be distance based on the parameter or source (e.g., EKG, BP, SPO2).	NO	technical question
Cho OM, Kim H, Lee YW, Cho I. Clinical Alarms in Intensive Care Units: Perceived Obstacles of Alarm Management and Alarm Fatigue in Nurses. Healthc Inform Res. 2016;22(1):46-53. doi:10.4258/hir.2016.22.1.49	75	Nuisance alarms occur frequently.	NO	duplicate of item 1
Cho OM, Kim H, Lee YW, Cho I. Clinical Alarms in Intensive Care Units: Perceived Obstacles of Alarm Management and Alarm Fatigue in Nurses. Healthc Inform Res. 2016;22(1):46-53. doi:10.4258/hir.2016.22.1.50	76	Nuisance alarms reduce trust in alarms and cause caregivers to turn alarms off at times other than setup or procedural events.	NO	duplicate of item 3
Cho OM, Kim H, Lee YW, Cho I. Clinical Alarms in Intensive Care Units: Perceived Obstacles of Alarm Management and Alarm Fatigue in Nurses. Healthc Inform Res. 2016;22(1):46-53. doi:10.4258/hir.2016.22.1.51	77	Alarms should impact multiple senses (audible, visual, proprioceptive, etc.).	NO	technical question
Cho OM, Kim H, Lee YW, Cho I. Clinical Alarms in Intensive Care Units: Perceived Obstacles of Alarm Management and Alarm Fatigue in Nurses. Healthc Inform Res. 2016;22(1):46-53. doi:10.4258/hir.2016.22.1.52	78	Nuisance alarms disrupt patient care.	NO	duplicate of item 2
Cho OM, Kim H, Lee YW, Cho I. Clinical Alarms in Intensive Care Units: Perceived Obstacles of Alarm Management and Alarm Fatigue in Nurses. Healthc Inform Res. 2016;22(1):46-53. doi:10.4258/hir.2016.22.1.53	79	The staff is sensitive to alarms and responds quickly.	NO	duplicate of item 8
Cho OM, Kim H, Lee YW, Cho I. Clinical Alarms in Intensive Care Units: Perceived Obstacles of Alarm Management and Alarm Fatigue in Nurses. Healthc Inform Res. 2016;22(1):46-53. doi:10.4258/hir.2016.22.1.54	80	The alarms used on my floor/area of the hospital are adequate to alert staff of potential or actual changes in a patient’s condition.	NO	duplicate of item 6
Cho OM, Kim H, Lee YW, Cho I. Clinical Alarms in Intensive Care Units: Perceived Obstacles of Alarm Management and Alarm Fatigue in Nurses. Healthc Inform Res. 2016;22(1):46-53. doi:10.4258/hir.2016.22.1.55	81	The medical equipment used on my unit/floor all have distinct outputs (sounds, repetition rates, visual displays, etc.) that allow differentiation of the source of the alarms.	YES		Die auf meiner Station verwendeten medizinischen Geräte haben alle unterschiedliche Ausgänge (Töne, Wiederholungsraten, visuelle Anzeigen usw.), die eine Unterscheidung der Alarmquelle ermöglichen.	Die auf meinem Stationsflur verwendeten Monitore ermöglichen mir eine eindeutige Unterscheidung der Alarmquellen (Perfusoren, Beatmungsgerät, Vitalwerte).	(Perfusoren, Beatmungsgerät, Vitalwerte): most feel that the bracketed content is confusing as perfusers are not part of the monitoring in the hallway. It was asked to differentiate between visual and audible alarms.	Die auf meinem Stationsflur verwendeten akustischen und optischen Monitoralarme erlauben mir eine eindeutige Zuordnung zu meinen Patienten.	Rephrase	Die auf meinem Stationsflur und -kanzel verwendeten akustischen und optischen Monitoralarme erlauben mir eine eindeutige Zuordnung zu Patient*in, Gerät und Dringlichkeit.	Die auf meinem Stationsflur und -kanzel verwendeten akustischen und optischen Monitoralarme erlauben mir eine eindeutige Zuordnung zu Patient*in, Gerät und Dringlichkeit.	The audible and visual monitor alarms used on my ward floor and cockpit allow me to clearly assign patient, unit, and urgency.	12
Cho OM, Kim H, Lee YW, Cho I. Clinical Alarms in Intensive Care Units: Perceived Obstacles of Alarm Management and Alarm Fatigue in Nurses. Healthc Inform Res. 2016;22(1):46-53. doi:10.4258/hir.2016.22.1.56	82	When a number of device with alarms are used with a patient, it can be confusing to determine which device is sounding an alarm.	NO	duplicate of item 9
Cho OM, Kim H, Lee YW, Cho I. Clinical Alarms in Intensive Care Units: Perceived Obstacles of Alarm Management and Alarm Fatigue in Nurses. Healthc Inform Res. 2016;22(1):46-53. doi:10.4258/hir.2016.22.1.57	83	Environmental background noise has interfered with alarm recognition.	NO	is about noise
Cho OM, Kim H, Lee YW, Cho I. Clinical Alarms in Intensive Care Units: Perceived Obstacles of Alarm Management and Alarm Fatigue in Nurses. Healthc Inform Res. 2016;22(1):46-53. doi:10.4258/hir.2016.22.1.58	84	Properly setting alarm parameters and alerts is overly complex in existing devices.	NO	duplicate of item 4
Cho OM, Kim H, Lee YW, Cho I. Clinical Alarms in Intensive Care Units: Perceived Obstacles of Alarm Management and Alarm Fatigue in Nurses. Healthc Inform Res. 2016;22(1):46-53. doi:10.4258/hir.2016.22.1.59	85	There have been frequent instances where alarms could not be heard and were missed.	NO	duplicate of item 7
Cho OM, Kim H, Lee YW, Cho I. Clinical Alarms in Intensive Care Units: Perceived Obstacles of Alarm Management and Alarm Fatigue in Nurses. Healthc Inform Res. 2016;22(1):46-53. doi:10.4258/hir.2016.22.1.60	86	I am bothered in everything by clinical alarms.	NO	too broad
Cho OM, Kim H, Lee YW, Cho I. Clinical Alarms in Intensive Care Units: Perceived Obstacles of Alarm Management and Alarm Fatigue in Nurses. Healthc Inform Res. 2016;22(1):46-53. doi:10.4258/hir.2016.22.1.61	87	I feel anxious due to clinical alarms.	NO	unclear association with AF
Cho OM, Kim H, Lee YW, Cho I. Clinical Alarms in Intensive Care Units: Perceived Obstacles of Alarm Management and Alarm Fatigue in Nurses. Healthc Inform Res. 2016;22(1):46-53. doi:10.4258/hir.2016.22.1.62	88	I feel out of my mind due to clinical alarms.	YES		Es gibt Situationen in denen mich Alarme verrückt machen.		one person said it's not the alarms themselves that drive you crazy, it's the carelessness of your colleagues when you have to help operate their alarms	none	Rephrase	Es gibt Situationen, in denen mich Alarme durcheinanderbringen.	Es gibt Situationen, in denen mich Alarme durcheinanderbringen.	There are situations when alarms confuse me.	26
Cho OM, Kim H, Lee YW, Cho I. Clinical Alarms in Intensive Care Units: Perceived Obstacles of Alarm Management and Alarm Fatigue in Nurses. Healthc Inform Res. 2016;22(1):46-53. doi:10.4258/hir.2016.22.1.63	89	I have trouble paying attention due to clinical alarms.	YES		Alarme schränken meine Konzentration und Aufmerksamkeit ein.		einschränken: may sound too negatively	Alarme reduzieren meine Konzentrations- und Aufmerksamkeitsfähigkeit.	Rephrase	Alarme reduzieren meine Konzentration und Aufmerksamkeit.	Alarme reduzieren meine Konzentration und Aufmerksamkeit.	Alarms reduce my concentration and attention.	15
Cho OM, Kim H, Lee YW, Cho I. Clinical Alarms in Intensive Care Units: Perceived Obstacles of Alarm Management and Alarm Fatigue in Nurses. Healthc Inform Res. 2016;22(1):46-53. doi:10.4258/hir.2016.22.1.64	90	I easily forget what I am going to do due to clinical alarms.	NO	merged with item 105
Cho OM, Kim H, Lee YW, Cho I. Clinical Alarms in Intensive Care Units: Perceived Obstacles of Alarm Management and Alarm Fatigue in Nurses. Healthc Inform Res. 2016;22(1):46-53. doi:10.4258/hir.2016.22.1.65	91	I feel bad due to clinical alarms.	NO	too broad
Cho OM, Kim H, Lee YW, Cho I. Clinical Alarms in Intensive Care Units: Perceived Obstacles of Alarm Management and Alarm Fatigue in Nurses. Healthc Inform Res. 2016;22(1):46-53. doi:10.4258/hir.2016.22.1.66	92	I have a headache caused by clinical alarms.	YES		Ich habe Kopfschmerzen, die durch klinische Alarme verursacht werden.	Alarme lösen bei mir körperliche Symptome aus.	körperliche Symptome: it was recommended to specify what is meant	Alarme lösen bei mir körperliche Symptome (zB.: Nervosität, Kopfschmerzen, Schlafstörungen) aus.	Rephrase	Zu viele Alarme lösen bei mir körperliche Symptome aus, z.B. Nervosität, Kopfschmerzen, Schlafstörungen.	Zu viele Alarme lösen bei mir körperliche Symptome aus, z.B. Nervosität, Kopfschmerzen, Schlafstörungen.	Too many alarms trigger physical symptoms for me, e.g., nervousness, headaches, sleep disturbances.	5
Sowan, A. K. et al. (2015) ‘Nurses’ Perceptions and Practices Toward Clinical Alarms in a Transplant Cardiac Intensive Care Unit: Exploring Key Issues Leading to Alarm Fatigue’, JMIR human factors, 2(1), p. e3.	93	False alarms are very frequent and very distracting.	NO	Asks two questions in one.
Sowan, A. K. et al. (2015) ‘Nurses’ Perceptions and Practices Toward Clinical Alarms in a Transplant Cardiac Intensive Care Unit: Exploring Key Issues Leading to Alarm Fatigue’, JMIR human factors, 2(1), p. e3.	94	There is a tendency by nurses to ignore clinical alarms.	NO	too broad
Sowan, A. K. et al. (2015) ‘Nurses’ Perceptions and Practices Toward Clinical Alarms in a Transplant Cardiac Intensive Care Unit: Exploring Key Issues Leading to Alarm Fatigue’, JMIR human factors, 2(1), p. e3.	95	Alarms’ sounds and visual displays are not distinct based on the priority of the alarm, parameter, or the device.	NO	many questions in one, technological question
Sowan, A. K. et al. (2015) ‘Nurses’ Perceptions and Practices Toward Clinical Alarms in a Transplant Cardiac Intensive Care Unit: Exploring Key Issues Leading to Alarm Fatigue’, JMIR human factors, 2(1), p. e3.	96	The new cardiac monitors are very complex and not user friendly.	NO	too specific
Sowan, A. K. et al. (2015) ‘Nurses’ Perceptions and Practices Toward Clinical Alarms in a Transplant Cardiac Intensive Care Unit: Exploring Key Issues Leading to Alarm Fatigue’, JMIR human factors, 2(1), p. e3.	97	The lowest volume of the alarms is still very loud and distracts patient sleep.	NO	too patient centered
Sowan, A. K. et al. (2015) ‘Nurses’ Perceptions and Practices Toward Clinical Alarms in a Transplant Cardiac Intensive Care Unit: Exploring Key Issues Leading to Alarm Fatigue’, JMIR human factors, 2(1), p. e3.	98	A central monitor watcher will not solve the problem.	NO	too specific
Sowan, A. K. et al. (2015) ‘Nurses’ Perceptions and Practices Toward Clinical Alarms in a Transplant Cardiac Intensive Care Unit: Exploring Key Issues Leading to Alarm Fatigue’, JMIR human factors, 2(1), p. e3.	99	Unreliable technology to integrate with alarms.	NO	technological question
Sowan, A. K. et al. (2015) ‘Nurses’ Perceptions and Practices Toward Clinical Alarms in a Transplant Cardiac Intensive Care Unit: Exploring Key Issues Leading to Alarm Fatigue’, JMIR human factors, 2(1), p. e3.	100	Absence of alarm management and documentation policy.	YES		Fehlende Alarmverwaltungs- und Dokumentationspolitik.	Auf meiner Intensivstation ist eine offizielle Richtlinie bzw. Alarmverwaltungs- und Dokumentationspolitik vonnöten.	vonnöten: replacement by "notwendig", "nicht sinnvoll", because the need is already in the item. Thus the decision is anticipated. offizielle Richtlinie: Does it exist? A majority of respondents know if a policy exists. One person can say exactly where to find the source for dealing with alarms.	Auf meiner Intensivstation gibt es eine Verfahrensanweisung zum Umgang mit Alarmen.	Rephrase	Auf meiner Station wird eine Verfahrensanweisung zum Umgang mit Alarmen regelmäßig aktualisiert und mit allen Mitarbeiter*innen geteilt.	Auf meiner Station wird eine Verfahrensanweisung zum Umgang mit Alarmen regelmäßig aktualisiert und mit allen Mitarbeiter*innen geteilt.	In my ward, a procedural instruction on how to deal with alarms is regularly updated and shared with all staff.	6
Sowan, A. K. et al. (2015) ‘Nurses’ Perceptions and Practices Toward Clinical Alarms in a Transplant Cardiac Intensive Care Unit: Exploring Key Issues Leading to Alarm Fatigue’, JMIR human factors, 2(1), p. e3.	101	Unit layout may hinder response to alarms.	NO	merged with item 118
Sowan, A. K. et al. (2015) ‘Nurses’ Perceptions and Practices Toward Clinical Alarms in a Transplant Cardiac Intensive Care Unit: Exploring Key Issues Leading to Alarm Fatigue’, JMIR human factors, 2(1), p. e3.	102	Further training on monitoring devices is required.	NO	merged with item 100
Ruppel, H. et al. (2018) ‘Testing physiologic monitor alarm customization software to reduce alarm rates and improve nurses’ experience of alarms in a medical intensive care unit’, PLOS ONE, p. e0205901. doi: 10.1371/journal.pone.0205901.	103	Patient monitors on my unit are currently issuing too many alarms.	NO	merged with item 1
Ruppel, H. et al. (2018) ‘Testing physiologic monitor alarm customization software to reduce alarm rates and improve nurses’ experience of alarms in a medical intensive care unit’, PLOS ONE, p. e0205901. doi: 10.1371/journal.pone.0205901.	104	I feel overwhelmed by too many alarms	YES		Ich fühle mich von zu vielen Alarmen überwältigt.	Durch Alarme nimmt meine Arbeitsleistung und Motivation ab.	none	none	Rephrase	Durch zu viele Alarme auf meiner Station nimmt meine Arbeitsleistung und Motivation ab.	Durch zu viele Alarme auf meiner Station nimmt meine Arbeitsleistung und Motivation ab.	With too many alarms on my ward, my work performance and motivation decreases.	4
Ruppel, H. et al. (2018) ‘Testing physiologic monitor alarm customization software to reduce alarm rates and improve nurses’ experience of alarms in a medical intensive care unit’, PLOS ONE, p. e0205901. doi: 10.1371/journal.pone.0205901.	105	The current alarm load on my unit disturbs my workflow	YES		Die aktuelle Alarmlast auf meinem Gerät stört meinen Arbeitsablauf.	Alarme oder Krisenalarme auf der Station unterbrechen meine Arbeitsabläufe.	clear statement. meine Arbeitsabläufe: one participant would narrow down the alarm environment more precisely, the rest of the would leave the item unchanged.	Die Alarme oder Krisenalarme meines oder benachbarter Patienten unterbrechen häufig meine Arbeitsabläufe.	OK		Die Alarme oder Krisenalarme meiner oder benachbarter Patient*innen unterbrechen häufig meine Arbeitsabläufe.	My or neighbouring patients' alarms or crisis alarms frequently interrupt my workflow.	25
Ruppel, H. et al. (2018) ‘Testing physiologic monitor alarm customization software to reduce alarm rates and improve nurses’ experience of alarms in a medical intensive care unit’, PLOS ONE, p. e0205901. doi: 10.1371/journal.pone.0205901.	106	How much of your nursing time is consumed by responding to nonactionable alarms? ( ≥ 20%)	NO	requires numerical answer
Ruppel, H. et al. (2018) ‘Testing physiologic monitor alarm customization software to reduce alarm rates and improve nurses’ experience of alarms in a medical intensive care unit’, PLOS ONE, p. e0205901. doi: 10.1371/journal.pone.0205901.	107	How often do you adjust your patient’s alarm limits?	NO	merged with items 20 and 22
Ruppel, H. et al. (2018) ‘Testing physiologic monitor alarm customization software to reduce alarm rates and improve nurses’ experience of alarms in a medical intensive care unit’, PLOS ONE, p. e0205901. doi: 10.1371/journal.pone.0205901.	108	In the last 4 weeks, how often did you encounter a situation where a patient needed urgent attention, but no one responded to the alarm?	YES		Wie oft sind Sie in den letzten 4 Wochen in eine Situation geraten, in der ein Patient dringend Hilfe brauchte, aber niemand auf den Alarm reagierte?	Ich kann mir vorstellen, dass auf meiner Station Alarme dazu führen, dass lebenswichtige Maßnahmen (Katecholamingabe, O2-Gabe, usw.) später umgesetzt werden, als ich es für notwendig halte.	none	none	DELETE
Ruppel, H. et al. (2018) ‘Testing physiologic monitor alarm customization software to reduce alarm rates and improve nurses’ experience of alarms in a medical intensive care unit’, PLOS ONE, p. e0205901. doi: 10.1371/journal.pone.0205901.	109	How frequently did an Alarm Advisor window pop up for your patients?	NO	too specific, dependent on ICU setup
Ruppel, H. et al. (2018) ‘Testing physiologic monitor alarm customization software to reduce alarm rates and improve nurses’ experience of alarms in a medical intensive care unit’, PLOS ONE, p. e0205901. doi: 10.1371/journal.pone.0205901.	110	How has your alarm-related workload changed with the use of Alarm Advisor?	NO	too specific, dependent on ICU setup
Ruppel, H. et al. (2018) ‘Testing physiologic monitor alarm customization software to reduce alarm rates and improve nurses’ experience of alarms in a medical intensive care unit’, PLOS ONE, p. e0205901. doi: 10.1371/journal.pone.0205901.	111	I figured out how to use Alarm Advisor quickly.	NO	too specific, dependent on ICU setup
Ruppel, H. et al. (2018) ‘Testing physiologic monitor alarm customization software to reduce alarm rates and improve nurses’ experience of alarms in a medical intensive care unit’, PLOS ONE, p. e0205901. doi: 10.1371/journal.pone.0205901.	112	I feel confident using Alarm Advisor.	NO	too specific, dependent on ICU setup
Ruppel, H. et al. (2018) ‘Testing physiologic monitor alarm customization software to reduce alarm rates and improve nurses’ experience of alarms in a medical intensive care unit’, PLOS ONE, p. e0205901. doi: 10.1371/journal.pone.0205901.	113	Alarm Advisor reduces non-actionable alarms in my unit.	NO	too specific, dependent on ICU setup
Ruppel, H. et al. (2018) ‘Testing physiologic monitor alarm customization software to reduce alarm rates and improve nurses’ experience of alarms in a medical intensive care unit’, PLOS ONE, p. e0205901. doi: 10.1371/journal.pone.0205901.	114	Alarm Advisor supports me in setting appropriate alarm limits for my patient.	NO	too specific, dependent on ICU setup
Vitoux, R. R., Schuster, C. and Glover, K. R. (2018) ‘Perceptions of Infusion Pump Alarms: Insights Gained From Critical Care Nurses’, Journal of infusion nursing: the official publication of the Infusion Nurses Society, 41(5), pp. 309–318.	115	Pump nuisance alarms disrupt patient care.	NO	too specific
Vitoux, R. R., Schuster, C. and Glover, K. R. (2018) ‘Perceptions of Infusion Pump Alarms: Insights Gained From Critical Care Nurses’, Journal of infusion nursing: the official publication of the Infusion Nurses Society, 41(5), pp. 309–318.	116	Pump nuisance alarms reduce trust in alarms and cause staff to silence alarms inappropriately at times other than setup or procedural events.	NO	too specific
Vitoux, R. R., Schuster, C. and Glover, K. R. (2018) ‘Perceptions of Infusion Pump Alarms: Insights Gained From Critical Care Nurses’, Journal of infusion nursing: the official publication of the Infusion Nurses Society, 41(5), pp. 309–318.	117	Pump nuisance alarms occur frequently.	NO	merged with item 2
Vitoux, R. R., Schuster, C. and Glover, K. R. (2018) ‘Perceptions of Infusion Pump Alarms: Insights Gained From Critical Care Nurses’, Journal of infusion nursing: the official publication of the Infusion Nurses Society, 41(5), pp. 309–318.	118	Unit size or layout interferes with pump alarm recognition and management.	YES		Die Größe oder bauliche Anordnung der Intensivstation beeinträchtigen die Wahrnehmung und das Management von Pumpenalarmen.	Die bauliche Anordnung (auch Größe) meiner Intensivstation beeinträchtigt meine Wahrnehmung oder Reaktion gegenüber Pumpen- oder Monitoralarmen.	Pumpenalarme: misinterpretation excluded, all respondents agree, that this term includes injector and perfusor alarms Pumpen- oder Monitoralarme: One participant suggests distinguishing between the alarm sources (pumps, monitors) bauliche Anordnung: clear understanding on arrangement of patient rooms, Monitor locations, number of rooms, etc.	none	OK		Die bauliche Anordnung (auch Größe) meiner Station beeinträchtigt meine Wahrnehmung und Reaktion gegenüber Spritzenpumpen- oder Monitoralarmen.	The physical layout (including size) of my ward affects my perception and response to syringe pump or monitor alarms.	24
Vitoux, R. R., Schuster, C. and Glover, K. R. (2018) ‘Perceptions of Infusion Pump Alarms: Insights Gained From Critical Care Nurses’, Journal of infusion nursing: the official publication of the Infusion Nurses Society, 41(5), pp. 309–318.	119	When a number of pumps are used on a patient, it can be confusing to determine which is sounding the alarm.	NO	merged with item 81
Vitoux, R. R., Schuster, C. and Glover, K. R. (2018) ‘Perceptions of Infusion Pump Alarms: Insights Gained From Critical Care Nurses’, Journal of infusion nursing: the official publication of the Infusion Nurses Society, 41(5), pp. 309–318.	120	Alarm integration with communication systems (pagers, cell phones, other) would be useful for improving alarm recognition and management.	NO	technical question
Vitoux, R. R., Schuster, C. and Glover, K. R. (2018) ‘Perceptions of Infusion Pump Alarms: Insights Gained From Critical Care Nurses’, Journal of infusion nursing: the official publication of the Infusion Nurses Society, 41(5), pp. 309–318.	121	Unit noise (phones, pages, sounds of other devices) interferes with pump alarm recognition.	NO	asks about noise
Vitoux, R. R., Schuster, C. and Glover, K. R. (2018) ‘Perceptions of Infusion Pump Alarms: Insights Gained From Critical Care Nurses’, Journal of infusion nursing: the official publication of the Infusion Nurses Society, 41(5), pp. 309–318.	122	Staff are sensitive to pump alarms and respond quickly.	NO	merged with item 8
Vitoux, R. R., Schuster, C. and Glover, K. R. (2018) ‘Perceptions of Infusion Pump Alarms: Insights Gained From Critical Care Nurses’, Journal of infusion nursing: the official publication of the Infusion Nurses Society, 41(5), pp. 309–318.	123	There have been frequent instances when pump alarms could not be heard and were missed.	NO	merged with item 7
Vitoux, R. R., Schuster, C. and Glover, K. R. (2018) ‘Perceptions of Infusion Pump Alarms: Insights Gained From Critical Care Nurses’, Journal of infusion nursing: the official publication of the Infusion Nurses Society, 41(5), pp. 309–318.	124	Unit monitors with visual display of pump alarms (infusion, type of alarm, location) would be useful for improving alarm recognition and management.	NO	technical question	10. Stationsmonitore mit visueller Anzeige von Pumpenalarmen (Infusion, Art des Alarms, Ort) wären zur Verbesserung der Alarmerkennung und des Managements nützlich.
Developed by us authors based on cognitive interviews	125	Auf meiner Intensivstation bestimmt meine Berufsgruppe die Alarmgrenzen der Patienten.	N/A	N/A	N/A	N/A	N/A	N/A	Rephrase	Die Alarmgrenzen werden individuell an das Krankheitsbild der Patient*innen angepasst.	Die Alarmgrenzen werden individuell an das Krankheitsbild der Patient*innen angepasst.	The alarm limits are individually adapted to the patient's clinical condition.	3
Developed by us authors based on cognitive interviews	126	Einige Alarme auf meiner Intensivstation bleiben für sehr lange Zeit aktiv.	N/A	N/A	N/A	N/A	N/A	N/A	DELETE
Developed by us authors based on cognitive interviews	127	Treten Alarme zu häufig auf, bespreche ich mit Kollegen die Alarmeinstellungen.	N/A	N/A	N/A	N/A	N/A	N/A	Rephrase	Treten Alarme zu häufig auf, bespreche ich mit Kolleg*innen das weitere Vorgehen.	Treten Alarme zu häufig auf, bespreche ich mit Kolleg*innen das weitere Vorgehen.	If alarms occur too frequently, I discuss further action with colleagues.	22
Developed by us authors based on cognitive interviews	128	Bereits kleine Maßnahmen am Patienten (z.B.: Blutentnahme, Mobilisation, Absaugen von Trachealsekret, usw.) haben unntöig viele Alarme zur Folge.	N/A	N/A	N/A	N/A	N/A	N/A	Rephrase	Patientennahe Tätigkeiten (z.B. Blutentnahme, Mobilisation, Absaugung von Trachealsekret) haben unnötig viele Alarme zur Folge.	Patientennahe Tätigkeiten (z.B. Blutentnahme, Mobilisation, Absaugung von Trachealsekret) haben unnötig viele Alarme zur Folge.	Activities close to the patient (e.g., blood sampling, mobilization, aspiration of tracheal secretions) result in an unnecessary number of alarms.	16
Developed by us authors based on cognitive interviews	129	Es werden oft Alarme ausgelöst, auch wenn keine Patientengefährdung vorliegt.	N/A	N/A	N/A	N/A	N/A	N/A	OK		Es werden oft Alarme ausgelöst, auch wenn keine Gefährdung von Patient*innen vorliegt.	Alarms are often triggered even when there is no risk to patients.	23
Added based on experts' comments	130	Alarme sind zu häufig auf meiner Station.	N/A	N/A	N/A	N/A	N/A	N/A	OK		Alarme sind zu häufig auf meiner Station.	Alarms are too frequent in my ward.	1

## Sheet: Item Development (Expert Commen
Item Number	Item	suitable	less suitable	sum C+D	rather unsuitable	unsuitable	Pi	Result	Decision	Rephrasing	Expert Comments	Expert Comments	Expert Comments	Expert Comments	Expert Comments	Expert Comments	Expert Comments
32	Nur auf permanente Krisenalarme reagiere ich sofort.	71.875	12.5	84.375	6.25	9.375	0.530242	DISCUSS	Rephrase	Nur auf klinische Krisenalarme ("rote Alarme") reagiere ich sofort.	Nur auf klinische Krisenalarme ("rote Alarme") reagiere ich sofort. "Rationale:Mag eine lokal verständliche Formulierung sein, aber ich weiß nicht, was das „permanent“ bei„permanente Krisenalarme“ bedeutet. Wenn es bedeutet, dass der Alarm mindestens z.B. 20s persistiert,dann dürfte aus logischen Gründen niemand das positiv ankreuzen, der den Alarm umgehend–und damiti.d.R. <20s quittiert.Weitere …	Sprachlich etwas ungenau: "permanent" und "sofort" schließen sich aus. Reagierte ich tatsächlich sofort auf einen Krisenalarm, gäbe es diesen nicht permanent. ;) Bzw. "permanente" Krisenalarme schließen eigentlich aus, dass irgendwer "sofort" reagiert (hat). Also rein sprachlich jetzt ...
67	Häufige Fehlmessungen, die Alarme auslösen, verlangsamen meine Reaktionsgeschwindigkeit.	71.875	9.375	81.25	15.625	3.125	0.53629	DISCUSS	OK
125	Auf meiner Intensivstation bestimmt meine Berufsgruppe die Alarmgrenzen der Patienten.	71.875	9.375	81.25	9.375	9.375	0.528226	DISCUSS	Rephrase	Die Alarmgrenzen werden individuell an das Krankheitsbild der Patient*innen angepasst.		in Copra hinterlegt	Die Alarmgrenzen werden üblicherweise von Ärzten vorgegeben. Vielleicht umformulieren in "Die vorgegebenen Alarmgrenzen orientieren sich häufig an Standardwerten" oder "Die Alarmgrenzen werden individuell an das Krankheitsbild des Patienten angepasst".
92	Alarme lösen bei mir körperliche Symptome (zB.: Nervosität, Kopfschmerzen, Schlafstörungen) aus.	71.875	15.625	87.5	9.375	3.125	0.53629	DISCUSS	Rephrase	Zu viele Alarme lösen bei mir körperliche Symptome aus, z.B. Nervosität, Kopfschmerzen, Schlafstörungen.	Zu viele Alarme lösen bei mir auf Dauer körperliche Symptome (zB.: Nervosität, Kopfschmerzen, Schlafstörungen) aus. Rationale: Hier soll ja vermutlich eher auf die chronische Wirkung einer dauernden Alarmexposition abgezielt werden.
126	Einige Alarme auf meiner Intensivstation bleiben für sehr lange Zeit aktiv.	56.25	21.875	78.125	12.5	9.375	0.37	DISCUSS	DEL		Einige Alarme auf meiner Intensivstation bleiben für zu lange Zeit aktiv. "Rationale: „Sehr lange“ ist individuell zu variant. „Zu lange“ zeigt an, dass hier eine potentielle Patientengefährung aus der Alarmdauer resultiert. Oder auch nur unnötige Belastung der MA."	ist das ein Eingeständnis, die Antwort hat zu viele subjektive Ursachen	Mit der Quittierung der Alarm, verschwinden diese.
1	Alarme oder Krisenalarme sind häufig auf meiner Intensivstation.	68.75	18.75	87.5	6.25	6.25	0.5	DISCUSS	Rephrase	Zwei Fragen: Klinische Krisenalarme ("rote Alarme") sind zu häufig auf meiner Station. UND Alarme sind zu häufig auf meiner Station.	Vermeidbare Alarme oder Krisenalarme sind zu häufig auf meiner Intensivstation. Rationale:„Häufig“ unterliegt zu großer individueller Streuung. Ich vermute, dass darauf abgezielt ist, obdie Häufigkeit als „zu hoch“ gesehen wird	es zwei unterschiedliche Items sind - ich würde hier zwei Fragen daraus machen - Häufigkeit von Alarmen und Häufigkeit von Krisenalarmen
29	Sobald ich einen Alarm höre, wende ich mich dem Patienten zu und gehe dem auf den Grund.	65.625	18.75	84.375	3.125	12.5	0.465726	DISCUSS	DEL		Mögliches Problem: Je nach Policy auf der Station („Ich bin nur für die Alarme ‚meiner‘ Pat. zuständig“vs. „Jeder ist für alle Alarme zuständig“) wird es hier unterschiedliche Antworten geben, unabhängig vom eigentlichen Ziel der Frage.	Nicht jeder Alarm hat die gleiche Wertigkeit	Ungeeignet für Alarmmüdigkeit	Kommt drauf an ob ich den Patienten kenne , wenn er z.B. delirant ist dann quittiert man öfter mal Alarme die nicht "real" sind
37	Wenn ich viele Aufgaben (Medikamentengabe, Blutentnahme, Absaugen von Bronchialsekret, usw.) gleichzeitig erledigen muss, reagiere ich verzögert auf die Überschreitung oder Unterschreitung der Alarmgrenzen.	68.75	15.625	84.375	6.25	9.375	0.493952	DISCUSS	DEL		Wenn ich viele Aufgaben (Medikamentengabe, Blutentnahme, Absaugen von Bronchialsekret, usw.) gleichzeitig erledigen muss, reagiere ich verzögert auf klinische Alarme. Rationale: Kürzer und IMHO klarer.	Wenn hiermit gemeint ist, dass Arbeitsoverload (nenne ich es mal) dazu führt, dass man seltener auf Alarme reagiert, dann vielleicht statt "der Alarmgrenzen" ... "von Alarmgrenzen" schreiben. Das "gleichzeitig" ist zudem auch nicht ganz passend (wortwörtlich wird es nicht gemeint sein, oder?) ... vielleicht dann eher auf irgendwas mit Arbeitsdichte schreiben oder die Beispiel abändern, nicht nur …
104	Durch Alarme nimmt meine Arbeitsleistung und Motivation ab.	65.625	12.5	78.125	12.5	9.375	0.453629	DISCUSS	Rephrase	Durch zu viele Alarme auf meiner Station nimmt meine Arbeitsleistung und Motivation ab.	Durch zu viele vermeidbare Alarme nimmt meine Arbeitsleistung und Motivation ab. Rationale:trifft es (mutmaßlich) besser.	1 Alarm die Stunde nicht, 1 Alarm alle 10 sek schon...
8	Das Klinikpersonal reagiert sensibel und schnell auf Alarme.	65.625	9.375	75	12.5	12.5	0.453629	DISCUSS	Rephrase	Das zuständige Personal reagiert schnell und angemessen auf Alarme.	Das Klinikpersonal reagiert schnell und angemessen auf Alarme. Rationale: Desensibilisierung kann auch heißen „wegklicken“, was natürlich–technisch gesehen–eine Reaktion ist.	Wer ist das Klinikpersonal? Eine Patientenmanagerin kümmert sich um keinen Alarm, die Servicekraft auch nicht ...	Je nach Personal unterschiedlich
15	Ich bin mir unsicher, ob es in meiner Einrichtung eine Verfahrensanweisung zur Einstellung und Dokumentation von Alarmen gibt.	62.5	12.5	75	6.25	18.75	0.427419	DISCUSS	DEL		In meiner Einrichtung gibt es eine Verfahrensanweisung zur Einstellung und Dokumentation von Alarmen. Rationale: Leichterverständlich und trennt zwischen „Gibt es“ und „gibt es nicht“.	Frag doch ob es eine SOP gibt, aber hat jemand soetwas schon gesehen, oder fragt ihr nach einem Einhorn	ist Teil der Einarbeitung und sollte Individuell angepasst werden	umformulieren: ich bin mir unsicher...........	hat aus meiner Sicht nicht viel mit dem eigentlichen Thema zu tun
100	Auf meiner Intensivstation gibt es eine Verfahrensanweisung zum Umgang mit Alarmen.	65.625	15.625	81.25	6.25	12.5	0.457661	DISCUSS	Rephrase	Auf meiner Station wird eine Verfahrensanweisung zum Umgang mit Alarmen regelmäßig aktualisiert und mit allen Mitarbeiter*innen geteilt.	Rationale: (evident). Vorschlag:.Kann entfallen, wenn die Frage "Ich bin mir unsicher, ob es in meiner Einrichtung eine Verfahrensanweisung zur Einstellung und Dokumentation von Alarmen gibt." umformuliert wurde	Doppelte Frage, siehe S. 5
9	Es ist oft verwirrend zu erkennen, welches Gerät am Patienten einen Alarm auslöst.	59.375	21.875	81.25	12.5	6.25	0.40121	DISCUSS	Rephrase	Es ist schwierig zu erkennen, welches medizinische Gerät am Patientenbett einen relevanten Alarm auslöst.	Es ist oft nicht leicht zu erkennen, welches Gerät am Patienten einen Alarm auslöst. Rationale: Unglücklich formuliert, das Erkennen selbst wird kaum verwirrend sein.	Auf dem Flur stehend, mag diese Frage noch Relevanz haben, stehe ich am Patienten jedoch, ist dies wohl in 99 % aller Fälle nicht so ... daher ist die Frage wohl nicht geeignet.
20	Ich erweitere die unteren/oberen Alarmgrenzen zu Beginn jeder Schicht zugunsten einer geräuschärmeren Atmosphäre.	62.5	15.625	78.125	9.375	12.5	0.421371	DISCUSS	DEL		Zu Beginn jeder Schicht, prüfe ich, ob Alarmgrenzen sicher im Sinne einer Geräuschreduktion angepasst werden können. Rationale: Die Erweiterung wird nicht jede Schicht möglich oder gewünscht sein, aber die Überprüfung durchaus.	Doppelte Frage, s. oben
3	Die Vielzahl von Alarmen verringert mein Vertrauen so sehr, dass ich sie nach eigenem Ermessen dauerhaft ausschalte.	53.125	12.5	65.625	21.875	12.5	0.340726	DEL	DEL		Die Vielzahl von Alarmen verringert mein Vertrauen so sehr, dass ich sie manchmal nach eigenem Ermessen dauerhaft ausschalte. Rationale: In der Originalformulierung wird kein MA die Frage wahrheitsgemäß bejahen.
57	Bei Alarmen, die keinen Notfall darstellen, schalte ich das akustische Signal aus.	59.375	15.625	75	3.125	21.875	0.407258	DISCUSS	DEL		Bei Parametern, bei denen Veränderungen nicht lebensbedrohlich sind, deaktiviere ich die akustiche Alarmierung für diesen Parameter. oder Bei jedem Alarm, der nicht eine lebensbedrohliche Patientenstatusänderung signalisiert (also alle technischen und alle ,,gelben" Alarme) deaktiviere ich die akustische Alarmierung für diesen Alarmtyp. oder Bei jedem Alarm, der nicht eine lebensbedrohliche Patie…		Für "auf Dauer" ist gemeint? Oder "für den Moment"? Ersteres würde bedeuten, dass wenn der MAD mal einen mmHg unterm Grenzwert liegt, ich deswegen für den Rest der Schicht, den Alarm ganz ausschalte. Und Variante 2 wiederum ist etwas unscharf, denn einen Notfallalarm lasse ich ja auch nicht unquittiert dauerläuten ... Also, was genau ist gemeint?	ich verstehe die Frage nicht, in der Regel werden alle Alarme ausgestellt.
50	Bei der Anpassung von Alarmgrenzen verlasse ich mich allein auf meine klinische Erfahrung.	59.375	12.5	71.875	9.375	18.75	0.393145	DEL	DEL			Alarmgrenzen werden meist durch pflegerisches Personal angepasst	immer, aber nie alleine...	was soll man da antworten	vllt besser mehr auf X als auf Y?	Vorgegeben	Sollte die Festlegung von Alarmgrenzen eine gesetzlich festgeschriebene ärztliche Aufgabe sein, wäre diese Frage überflüssig oder unangemessen.
4	Die richtige Einstellung der Vitalparameter und Alarmgrenzen ist bei unseren Monitoren zu komplex.	56.25	25	81.25	15.625	3.125	0.385081	DISCUSS	DEL
69	Ich verlasse mich auf Alarme und werde so auf Patientenprobleme aufmerksam.	65.625	15.625	81.25	9.375	9.375	0.455645	DISCUSS	DEL			ich erkenne nicht die Konsequenz von Verlassen, was passiert, wenn ich mich nicht verlasse?	Was ist mit "verlasse" genau gemeint: das das Gerät technisch einwandfrei funktioniert (einschl. der Alarmfunktion)? Oder, verlasse ich mich darauf, dass schon vernünftige Alarme eingestellt sind [was ja per se dem Vorgehen beim Bettplatzcheck zu Dienstbeginn widersprechen würde ...].	Vielleicht etwas präzisieren ... vllt eher: "wenn die Alarmgrenzen gut eingestellt sind, betrete ich das Zimmer seltener"?
40	Alarme hindern mich daran, anderen Aufgaben (Medikamentengabe, Pflege, usw.) nachgehen zu können.	59.375	21.875	81.25	9.375	9.375	0.399194	DISCUSS	OK			unnötige Alame sollte die Frage sein	unspezifisch	nicht quantifiziert die Frage ist nicht ungeeignet aber doppelt sich etwas zur Frage vorhin - aber vielleicht ist das ja Absicht
88	Es gibt Situationen, in denen mich Alarme verrückt machen.	68.75	12.5	81.25	9.375	9.375	0.489919	DISCUSS	Rephrase	Es gibt Situationen, in denen mich Alarme durcheinanderbringen.		"Verrückt" ist doch sehr umgangssprachlich und nicht präzise, vielleicht ließe sich das genauer beschreiben: wütend, aggressiv, durcheinander bringen vielleicht auch ...	verrückt machen umformulieren
49	Findet meine Dienstübergabe vor dem Patientenzimmer statt (Isolation, Ruhezeiten, usw.) übernehme ich die Monitoralarmeinstellungen vom Vordienst.	68.75	6.25	75	9.375	15.625	0.493952	DISCUSS	Rephrase	Ich kontrolliere zu Schichtbeginn die Alarmgrenzen		Für den Moment ja, aber doch nicht für den Dienst von Dauer? Nur wenn ich eine Übergabe im Zimmer durchführe heißt dies doch auch nicht automatisch, dass mein Alarmbewusstsein geschärft ist.	Vielleicht umformulieren in "Ich kontrolliere zu Schichtbeginn immer die Alarmgrenzen"	Ich betrete nach der Übergabe leise das Zimmer und checke die Einstellungen	Das tun viele auch bei bettseitiger Übergabe, daher fände ich besser direkt zu fragen, ob bei Dienstbeginn Alarmeinstellungen überprüft werden.
72	Der Zweck von klinischen Alarmen ist es, das Personal auf einen gefährlichen Zustand des Patienten aufmerksam zu machen.	50	18.75	68.75	12.5	18.75	0.314516	DEL	DEL		Der Zweck klinischer (,,roter" o. "Krisen"-) Alarme ist es, auf einen gefährlichen Zustand des Patienten aufmerksam zu machen. "Rationale: Im Prinzip sollen weniger dringliche („gelbe“) Alarme ja auf etwas hinweisen, was derAufmerksamkeit des MA bedarf, ohne schon per se „gefährlich“ zu sein. Wenn man „gefährlich“ im Sinneunmittelbarer Gefahr interpretiert, müsste man hier „nein“ oder „die meiste…	wo ist die Frage, der Zweck ist es schon...	Soll diese Frage evtl. zu Widerspruch anregen? Dass Befragte auf die nötige wie gegebene Alarmdifferenzierung (technisch, vital, lebensbedrohlich) hinweisen? Oder handelt es sich eher um so eine Basisdefinition? Dann wäre sie etwas zu eng gefasst.	ich denke das ist jedem bekannt	Sollte bekannt sein
127	Treten Alarme zu häufig auf, bespreche ich mit Kollegen die Alarmeinstellungen.	75	6.25	81.25	12.5	6.25	0.572581	DISCUSS	Rephrase	Treten Alarme zu häufig auf, bespreche ich mit Kolleg*innen das weitere Vorgehen.	Treten Alarme zu häufig auf, bespreche ich mit Kollegen das weitere Vorgehen. "Rationale: Änderungen der Alarmeinstellungen sind ja nur eine Option, Änderung des therapeutischen Regimes eine andere. Eine Formulierung, die beide Optionen abdeckt, fände ich besser"
81	Die auf meinem Stationsflur verwendeten akustischen und optischen Monitoralarme erlauben mir eine eindeutige Zuordnung zu meinen Patienten.	78.125	9.375	87.5	6.25	6.25	0.614919	DISCUSS	Rephrase	Die auf meinem Stationsflur und -kanzel verwendeten akustischen und optischen Monitoralarme erlauben mir eine eindeutige Zuordnung zu Patient*in, Gerät und Dringlichkeit.	Die auf meinem Stationsflur verwendeten akustischen und optischen Monitoralarme erlauben mir eine eindeutige Zuordnung zu Patient, Gerät und Dringlichkeit. Rationale: Auch wenn Monitoralarme speziell angesprochen sind, spielen sie doch im Konzert von Alarmen aller MT-Geräte.	Meistens hat man vom Arbeitsplatz aus nicht Einblick auf alle Alarme- man muss sich erst mehrere Meter zum zentralen Monitor bewegen und dann dauert es oft noch länger das Zimmer zuzuordnen- Monitor zu klein und unübersichtlich für 21 Patienten
2	Alarme oder Krisenalarme unterbrechen mich ständig bei der Versorgung meiner Patienten.	81.25	6.25	87.5	0	12.5	0.669355	DISCUSS	OK		Rationale: s.o. Vorschlag: Sehr ähnlich der Frage "Die Alarme oder Krisenalarme meines oder benachbarter Patienten unterbrechen häufig meine Arbeitsabläufe.", ggf. eine streichen (Rationale: s.o.)	Doppelte Frage, siehe S. 4	zu unspezifisch	die Frage ist nicht ungeeignet aber doppelt sich etwas zur Frage vorhin (genaue Formulierung von vorhin leider nicht mehr im Kopf) - aber vielleicht ist das ja Absicht
7	Ich habe das Gefühl, dass es oft Situationen gibt, in denen ich Pumpenalarme nicht wahrnehme und verzögert auf sie reagiere.	78.125	12.5	90.625	6.25	3.125	0.618952	DISCUSS	Rephrase	Ich habe das Gefühl, dass ich Alarme der Spritzenpumpen oft nicht wahrnehme und verzögert auf sie reagiere.	Ich habe das Gefühl, dass ich oft Pumpenalarme nicht wahrnehme und verzögert auf sie reagiere. Rationale: kürzer, ohne Inhaltsverlust.
89	Alarme reduzieren meine Konzentrations- und Aufmerksamkeitsfähigkeit.	84.375	3.125	87.5	6.25	6.25	0.711694	DISCUSS	Rephrase	Alarme reduzieren meine Konzentration und Aufmerksamkeit.	Alarme reduzieren meine Konzentrationsfähigkeit und Aufmerksamkeit. oder Alarme reduzieren meine Konzentration und Aufmerksamkeit. Rationale: „Aufmerksamsfähigkeit“ finde ich ein etwas sperriges Konstrukt.	einer oder hundert pro Stunde??
128	Bereits kleine Maßnahmen am Patienten (z.B.: Blutentnahme, Mobilisation, Absaugen von Trachealsekret, usw.) haben unntöig viele Alarme zur Folge.	78.125	18.75	96.875	3.125	0	0.635081	DISCUSS	Rephrase	Patientennahe Tätigkeiten (z.B. Blutentnahme, Mobilisation, Absaugung von Trachealsekret) haben unnötig viele Alarme zur Folge.
71	Auf meiner Intensivstation wird der Umgang mit Alarmen und Alarmeinstellungen (Alarmmanagement) regelmäßig thematisiert.	84.375	6.25	90.625	6.25	3.125	0.711694	DISCUSS	OK
22	Ich passe regelmäßig die Alarmgrenzen auf Grundlage der klinischen Symptome des Patienten an (z.B.: Blutdruckgrenzen bei Zustand nach Bypass-Operation).	84.375	3.125	87.5	9.375	3.125	0.71371	DISCUSS	Rephrase	Die Alarmgrenzen werden regelmäßig auf Grundlage der klinischen Symptome der Patient*innen (z.B. Blutdruckgrenzen bei Zustand nach Bypass-Operation) angepasst.		siehe Kommenar zuvor, falls es auf eine juristisch saubere Formulierung ankommt, dann den Passus "in Absprache mit dem behandelnden Arzt" o.s.ä. einfügen. Nebenbei: die Umfrage richtet sich an alle Berufsgruppen? Dann wäre eine Differenzierung wohl erst recht angebracht, oder?
47	Auf meiner Intensivstation reagiert nur meine Berufsgruppe auf Alarme.	75	6.25	81.25	6.25	12.5	0.572581	DISCUSS	OK			man kann nicht zwischen primärer und sekundärer Reaktion da fehlt die Einstufung bei welcher Alarmintensität	Auch Ärzte in der Lage sind Alarme zu differenzieren es vorwürfig ist.	Grundsätzlich eine wichtige Frage, aber als Gedankenanstoss - warum nicht aufsplitten in Berufsgruppe A reagiert auf Alarme (ja/nein oder häufig bis nie), dann Berufsgruppe B, etc.
27	Wenn Alarme wiederholt ausgelöst werden, werde ich ihnen gegenüber gleichgültig.	75	15.625	90.625	3.125	6.25	0.578629	DISCUSS	OK			Ungeeignet, da wir ohnehin konditioniert sind Alarme primär zu ignorieren, da erst die Pflege bei hoher Relevanz dieses kommuniziert Vielleicht auch etwas genauer (mit Szenario?) formulieren. Trifft ja auf Dialyse-Alarme bspw. nicht zu, im Gegenteil, die fordern nach dem zehnten Mal dann doch eher dazu auf, etwas [anderes als bestätigen] zu tun.
56	Um einer Alarmflut aus dem Wege zu gehen, passe ich die Alarmgrenzen großzügig an.	78.125	6.25	84.375	9.375	6.25	0.614919	DISCUSS	OK			da wir die Alarmgrenzen nicht anpassen
108	Ich kann mir vorstellen, dass auf meiner Station Alarme dazu führen, dass lebenswichtige Maßnahmen (Katecholamingabe, O2-Gabe, usw.) später umgesetzt werden, als ich es für notwendig halte.	43.75	21.875	65.625	25	9.375	0.29	DEL	DEL		Ich kann mir vorstellen, dass auf meiner Station übermäßige irrelevante Alarme dazu führen, dass lebenswichtige Maßnahmen (Katecholamingabe, O2-Gabe, usw.) später umgesetzt werden, als ich es für notwendig halte. "Rationale: Ich vermute, dass es hier darum geht, die Effekte exzessiver vermeidbarer Alarme (nicht etwasinnvoller Alarme), daher würde ich sowohl den Faktor „zu viele“ als auch den Fakt…	passt vom Arbeitsablauf her nicht	Ich verstehe die Frage [leider] nicht ... als "ich" es für notwendig halte oder viel mehr, als wie es "objektiv" notwendig wäre?	Mein Frageverständnis	kippt an diesem Passus, sonst geeignet.
6	Alarme, die auf meiner Station verwendet werden, machen das Personal auf Veränderungen des Patientenzustands aufmerksam.	46.875	34.375	81.25	6.25	12.5	0.336694	DEL	DEL		Rationale: Deutliche Überschneidung mit „Der Zweck von klinischen Alarmen ist es, das Personal aufeinen gefährlichen Zustand des Patienten aufmerksam zu machen.“ Vorschlag: In Zusammenschau mit "Der Zweck von klinischen Alarmen ist es, das Personal auf einen gefährlichen Zustand des Patienten aufmerksam zu machen." reformulieren oder eine Variante streichen (Rationale: Deutliche Überschneidung mi…	wichtig ist doch, ob die Maschine die Veränderung des Patientenzustandes erkennt, der Alarm ist primär für Veränderungen da	Da es auch viele technische Alarme gibt ... worauf zielt die Frage ab?	die Frage ist nicht ungeeignet aber doppelt sich etwas zur Frage vorhin ("ich werde auf Änderungen aufmerksam gemacht") - aber vielleicht ist das ja Absicht
129	Es werden oft Alarme ausgelöst, auch wenn keine Patientengefährdung vorliegt.	87.5	3.125	90.625	3.125	6.25	0.76	OK	OK		Es werden oft klinische Alarme ausgelöst, auch wenn keine Patientengefährdung vorliegt. Rationale: Technische Alarme sollen ja meist ohnehin keine Patientengefährdung anzeigen.	Schlauchsystem der Dialyse und alles läuft weiter
118	Die bauliche Anordnung (auch Größe) meiner Intensivstation beeinträchtigt meine Wahrnehmung oder Reaktion gegenüber Pumpen- oder Monitoralarmen.	87.5	9.375	96.875	0	3.125	0.768145	OK	OK
105	Die Alarme oder Krisenalarme meines oder benachbarter Patienten unterbrechen häufig meine Arbeitsabläufe.	96.875	0	96.875	3.125	0	0.9375	OK	OK
